# Supplementary material for: CorkOakDB—The Cork Oak Genome Database Portal
Source: Database (Oxford). 2020 Dec 31;2020:baaa114. doi: 10.1093/database/baaa114 (PMC7774466; doi:10.1093/database/baaa114)
Supplement: baaa114_Supp [file baaa114_supp.zip]

Archive with 1 entries (1 files):
- SupplementalMaterial.docx
